# Supplementary material for: Synthesis and In Vitro Antitumor Activity Evaluation of Gefitinib-1,2,3-Triazole Derivatives
Source: Molecules. 2024 Feb 13;29(4):837. doi: 10.3390/molecules29040837 (PMC10892142; doi:10.3390/molecules29040837)
Supplement: Supplementary file 1 [file molecules-29-00837-s001.zip]

Archive with 1 entries (1 files):
- molecules-2833727-supplementary.pdf
